# Supplementary material for: Formalizing the fundamental Faustian bargain: Inefficacious decision-makers sacrifice their freedom of choice to coercive leaders for economic security
Source: PLoS One. 2022 Sep 27;17(9):e0275265. doi: 10.1371/journal.pone.0275265 (PMC9514627; doi:10.1371/journal.pone.0275265)
Supplement: S1 Dataset — (XLSX) [file pone.0275265.s002.xlsx]

## Sheet: EXP 1 Variables
EXPERIMENT 1: VARIABLE LIST
Variable Name	Description
Participant	Participant ID number (for each participant: 1 to 82)
Inclusion	Participants included in all analyses: 0 = excluded, 1 = included
NOTES: Inclusion	Information/rationale about excluded participant(s)
Order	Condition Order: 1 (easy, hard), 2 (hard, easy)
Decision Task
CHOICE Accuracy B1 (Easier)	Performance: Task Accuracy (Choice, Easier Task, Block 1)
CHOICE Accuracy B2 (Easier)	Performance: Task Accuracy (Choice, Easier Task, Block 2)
CHOICE Accuracy B3 (Easier)	Performance: Task Accuracy (Choice, Easier Task, Block 3)
CORR RESP (Easier)	When prompted, participant entered correct response (i.e., best deck) for during Easier Task: 0 = no/incorrect, 1 = yes/correct
CHOICE Accuracy B1 (Harder)	Performance: Task Accuracy (Choice, Harder Task, Block 1)
CHOICE Accuracy B2 (Harder)	Performance: Task Accuracy (Choice, Harder Task, Block 2)
CHOICE Accuracy B3 (Harder)	Performance: Task Accuracy (Choice, Harder Task, Block 3)
CORR RESP (Harder)	When prompted, participant entered correct response (i.e., 9-step sequence) for during Harder Task: 0 = no/incorrect, 1 = yes/correct
MEAN Accuracy (Easier)	Participant's mean Accuracy in the Easier Task during Choice Trials (average: CHOICE Accuracy Easier B1, B2, B3)
MEAN Accuracy (Harder)	Participant's mean Accuracy in the Harder Task during Choice Trials (average: CHOICE Accuracy Harder B1, B2, B3)
CHOICE Score (Easier)	Participant's score (i.e., average payoffs earned) in the Easier Task during Choice Trials
CHOICE Score (Harder)	Participant's score (i.e., average payoffs earned) in the Harder Task during Choice Trials
Final Payment	Participant's final payment, including Choice and No-Choice Trials across the entire decision task.
Faustian Bargain (Preference for Choice)
CHOICE PREF Satis (Easier)	Preference for Choice (Satisfaction) during the Easier Task
CHOICE PREF Str (Easier)	Preference for Choice (Strength) during the Easier Task
NO CHOICE PREF Satis (Easier)	Preference for No Choice (Satisfaction) during the Easier Task
NO CHOICE PREF Str (Easier)	Preference for No Choice (Strength) during the Easier Task
CHOICE PREF Satis (Harder)	Preference for Choice (Satisfaction) during the Harder Task
CHOICE PREF Str (Harder)	Preference for Choice (Strength) during the Harder Task
NO CHOICE PREF Satis (Harder)	Preference for No Choice (Satisfaction) during the Harder Task
NO CHOICE PREF Str (Harder)	Preference for No Choice (Strength) during the Harder Task
PREF Tradeoff (Easier)	Preference Tradeoff Task (Faustian Bargain), Easier Task: 1 = Prefers Choice Manager, 2 = Prefers No Choice Manager
PREF Tradeoff (Harder)	Preference Tradeoff Task (Faustian Bargain), Harder Task: 1 = Prefers Choice Manager, 2 = Prefers No Choice Manager
pPrefCE	Percentage Preference Choice Easier: Recoded "PREF Tradeoff (Easier)" for use in calculation of percentage preference for Choice: 0 = Prefers No Choice Manager, 1 = Prefers Choice Manager
pPrefCH	Percentage Preference Choice Harder: Recoded "PREF Tradeoff (Harder)" for use in calculation of percentage preference for Choice: 0 = Prefers No Choice Manager, 1 = Prefers Choice Manager
Demographics
Age	Participant's self-reported age in years
Gender	Gender: 1 female, 2 male, 3 other
RaceTXT	Typed text entry/response for participant race
RaceORGN	Each racial category from RaceTXT classified: 1 White/Caucasian, 2 Black/African American, 3 Hispanic/Latino, 4 Bi-Racial (White/Black), 5 Asian American, 6 Asian (Pakistan), 7 Native American, 8 German, 9 Polish, 10 Gautemalan, 11 Bi-Racial (Phillipines/German), 12 Other, 13 Bi-Racial (White/Hispanic)
RaceRECODE	Consolidated racial categories (recoded from RaceORGN): 1 White/Caucasian, 2 Black/African American, 3 Bi-Racial, 4 Asian, 5 Hispanic, 6 Other
Ed	Education: 1 freshman, 2 sophomore, 3 junior, 4 senior, 5 graduate
Manipulation Checks/Perceptions (Raw Data)
Difficulty (Easier)	Perceived Task Difficulty (Easier Task)
Difficulty (Harder)	Perceived Task Difficulty (Harder Task)
SelfEfficacy1 (Easier)	Perceived Self-Efficacy, Item 1 (Easier Task)
SelfEfficacy2 (Easier)	Perceived Self-Efficacy, Item 2 (Easier Task)
SelfEfficacy1 (Harder)	Perceived Self-Efficacy, Item 1 (Harder Task)
SelfEfficacy2 (Harder)	Perceived Self-Efficacy, Item 2 (Harder Task)
CHOICE MANAGER Efficacy Acc1 (Easier)	Perceived Efficacy of the Choice Manager, Accuracy Item 1 (Easier Task)
CHOICE MANAGER Efficacy Acc2 (Easier)	Perceived Efficacy of the Choice Manager, Accuracy Item 2 (Easier Task)
CHOICE MANAGER Efficacy Ev1 (Easier)	Perceived Efficacy of the Choice Manager, Earning Potential Item 1 (Easier Task)
CHOICE MANAGER Efficacy Ev2 (Easier)	Perceived Efficacy of the Choice Manager, Earning Potential Item 2 (Easier Task)
CHOICE ProcedFair1 (Easier)	Procedural Fairness, Item 1: Choice Manager (Easier Task)
CHOICE ProcedFair2 (Easier)	Procedural Fairness, Item 2: Choice Manager (Easier Task)
CHOICE IntFair1 (Easier)	Interpersonal Fairness, Item 1: Choice Manager (Easier Task)
CHOICE IntFair2 (Easier)	Interpersonal Fairness, Item 2: Choice Manager (Easier Task)
CHOICE GenFair1 (Easier)	General Fairness, Item 1: Choice Manager (Easier Task)
CHOICE GenFair2 (Easier)	General Fairness, Item 2: Choice Manager (Easier Task)
CHOICE SD Concord1 (Easier)	Self-Determination (Self Concordance), Item 1: Choice Manager (Easier Task)
CHOICE SD Concord2 (Easier)	Self-Determination (Self Concordance), Item 1: Choice Manager (Easier Task)
CHOICE SD Agency1 (Easier)	Self-Determination (Agency), Item 1: Choice Manager (Easier Task)
CHOICE SD Agency2 (Easier)	Self-Determination (Agency), Item 2: Choice Manager (Easier Task)
CHOICE Security1 (Easier)	Security, Item 1: Choice Manager (Easier Task)
CHOICE Security2 (Easier)	Security, Item 2: Choice Manager (Easier Task)
CHOICE Security3 (Easier)	Security, Item 3: Choice Manager (Easier Task)
CHOICE MANAGER Efficacy Acc1 (Harder)	Perceived Efficacy of the Choice Manager, Accuracy Item 1 (Harder Task)
CHOICE MANAGER Efficacy Acc2 (Harder)	Perceived Efficacy of the Choice Manager, Accuracy Item 2 (Harder Task)
CHOICE MANAGER Efficacy Ev1 (Harder)	Perceived Efficacy of the Choice Manager, Earning Potential Item 1 (Harder Task)
CHOICE MANAGER Efficacy Ev2 (Harder)	Perceived Efficacy of the Choice Manager, Earning Potential Item 2 (Harder Task)
CHOICE ProcedFair1 (Harder)	Procedural Fairness, Item 1: Choice Manager (Harder Task)
CHOICE ProcedFair2 (Harder)	Procedural Fairness, Item 2: Choice Manager (Harder Task)
CHOICE IntFair1 (Harder)	Interpersonal Fairness, Item 1: Choice Manager (Harder Task)
CHOICE IntFair2 (Harder)	Interpersonal Fairness, Item 2: Choice Manager (Harder Task)
CHOICE GenFair1 (Harder)	General Fairness, Item 1: Choice Manager (Harder Task)
CHOICE GenFair2 (Harder)	General Fairness, Item 2: Choice Manager (Harder Task)
CHOICE SD Concord1 (Harder)	Self-Determination (Self Concordance), Item 1: Choice Manager (Harder Task)
CHOICE SD Concord2 (Harder)	Self-Determination (Self Concordance), Item 2: Choice Manager (Harder Task)
CHOICE SD Agency1 (Harder)	Self-Determination (Agency), Item 1: Choice Manager (Harder Task)
CHOICE SD Agency2 (Harder)	Self-Determination (Agency), Item 2: Choice Manager (Harder Task)
CHOICE Security1 (Harder)	Security, Item 1: Choice Manager (Harder Task)
CHOICE Security2 (Harder)	Security, Item 2: Choice Manager (Harder Task)
CHOICE Security3 (Harder)	Security, Item 3: Choice Manager (Harder Task)
NO CHOICE MANAGER Efficacy Acc1 (Easier)	Perceived Efficacy of the No Choice Manager, Accuracy Item 1 (Easier Task)
NO CHOICE MANAGER Efficacy Acc2 (Easier)	Perceived Efficacy of the No Choice Manager, Accuracy Item 2 (Easier Task)
NO CHOICE MANAGER Efficacy Ev1 (Easier)	Perceived Efficacy of the No Choice Manager, Earning Potential Item 1 (Easier Task)
NO CHOICE MANAGER Efficacy Ev2 (Easier)	Perceived Efficacy of the No Choice Manager, Earning Potential Item 2 (Easier Task)
NO CHOICE ProcedFair1 (Easier)	Procedural Fairness, Item 1: No Choice Manager (Easier Task)
NO CHOICE ProcedFair2 (Easier)	Procedural Fairness, Item 2: No Choice Manager (Easier Task)
NO CHOICE IntFair1 (Easier)	Interpersonal Fairness, Item 1: No Choice Manager (Easier Task)
NO CHOICE IntFair2 (Easier)	Interpersonal Fairness, Item 2: No Choice Manager (Easier Task)
NO CHOICE GenFair1 (Easier)	General Fairness, Item 1: No Choice Manager (Easier Task)
NO CHOICE GenFair2 (Easier)	General Fairness, Item 2: No Choice Manager (Easier Task)
NO CHOICE SD Concord1 (Easier)	Self-Determination (Self Concordance), Item 1: No Choice Manager (Easier Task)
NO CHOICE SD Concord2 (Easier)	Self-Determination (Self Concordance), Item 1: No Choice Manager (Easier Task)
NO CHOICE SD Agency1 (Easier)	Self-Determination (Agency), Item 1: No Choice Manager (Easier Task)
NO CHOICE SD Agency2 (Easier)	Self-Determination (Agency), Item 2: No Choice Manager (Easier Task)
NO CHOICE Security1 (Easier)	Security, Item 1: No Choice Manager (Easier Task)
NO CHOICE Security2 (Easier)	Security, Item 2: No Choice Manager (Easier Task)
NO CHOICE Security3 (Easier)	Security, Item 3: No Choice Manager (Easier Task)
NO CHOICE MANAGER Efficacy Acc1 (Harder)	Perceived Efficacy of the No Choice Manager, Accuracy Item 1 (Harder Task)
NO CHOICE MANAGER Efficacy Acc2 (Harder)	Perceived Efficacy of the No Choice Manager, Accuracy Item 2 (Harder Task)
NO CHOICE MANAGER Efficacy Ev1 (Harder)	Perceived Efficacy of the No Choice Manager, Earning Potential Item 1 (Harder Task)
NO CHOICE MANAGER Efficacy Ev2 (Harder)	Perceived Efficacy of the No Choice Manager, Earning Potential Item 2 (Harder Task)
NO CHOICE ProcedFair1 (Harder)	Procedural Fairness, Item 1: No Choice Manager (Harder Task)
NO CHOICE ProcedFair2 (Harder)	Procedural Fairness, Item 2: No Choice Manager (Harder Task)
NO CHOICE IntFair1 (Harder)	Interpersonal Fairness, Item 1: No Choice Manager (Harder Task)
NO CHOICE IntFair2 (Harder)	Interpersonal Fairness, Item 2: No Choice Manager (Harder Task)
NO CHOICE GenFair1 (Harder)	General Fairness, Item 1: No Choice Manager (Harder Task)
NO CHOICE GenFair2 (Harder)	General Fairness, Item 2: No Choice Manager (Harder Task)
NO CHOICE SD Concord1 (Harder)	Self-Determination (Self Concordance), Item 1: No Choice Manager (Harder Task)
NO CHOICE SD Concord2 (Harder)	Self-Determination (Self Concordance), Item 2: No Choice Manager (Harder Task)
NO CHOICE SD Agency1 (Harder)	Self-Determination (Agency), Item 1: No Choice Manager (Harder Task)
NO CHOICE SD Agency2 (Harder)	Self-Determination (Agency), Item 2: No Choice Manager (Harder Task)
NO CHOICE Security1 (Harder)	Security, Item 1: No Choice Manager (Harder Task)
NO CHOICE Security2 (Harder)	Security, Item 2: No Choice Manager (Harder Task)
NO CHOICE Security3 (Harder)	Security, Item 3: No Choice Manager (Harder Task)
Calculated Variables (Outcome Satisfaction)
(CHOICE) MEAN Satis $1 (Easier)	Mean outcome satisfaction, $1: Choice Trials (Easier Task)
(CHOICE) MEAN Satis $2 (Easier)	Mean outcome satisfaction, $2: Choice Trials (Easier Task)
(CHOICE) MEAN Satis $3 (Easier)	Mean outcome satisfaction, $3: Choice Trials (Easier Task)
(CHOICE) MEAN Satis $4 (Easier)	Mean outcome satisfaction, $4: Choice Trials (Easier Task)
(CHOICE) MEAN Satis $5 (Easier)	Mean outcome satisfaction, $5: Choice Trials (Easier Task)
(CHOICE) MEAN Satis $6 (Easier)	Mean outcome satisfaction, $6: Choice Trials (Easier Task)
(CHOICE) MEAN Satis $7 (Easier)	Mean outcome satisfaction, $7: Choice Trials (Easier Task)
(CHOICE) MEAN Satis $8 (Easier)	Mean outcome satisfaction, $8: Choice Trials (Easier Task)
(CHOICE) MEAN Satis $9 (Easier)	Mean outcome satisfaction, $9: Choice Trials (Easier Task)
(CHOICE) MEAN Satis $1 (Harder)	Mean outcome satisfaction, $1: Choice Trials (Harder Task)
(CHOICE) MEAN Satis $2 (Harder)	Mean outcome satisfaction, $2: Choice Trials (Harder Task)
(CHOICE) MEAN Satis $3 (Harder)	Mean outcome satisfaction, $3: Choice Trials (Harder Task)
(CHOICE) MEAN Satis $4 (Harder)	Mean outcome satisfaction, $4: Choice Trials (HarderTask)
(CHOICE) MEAN Satis $5 (Harder)	Mean outcome satisfaction, $5: Choice Trials (Harder Task)
(CHOICE) MEAN Satis $6 (Harder)	Mean outcome satisfaction, $6: Choice Trials (Harder Task)
(CHOICE) MEAN Satis $7 (Harder)	Mean outcome satisfaction, $7: Choice Trials (Harder Task)
(CHOICE) MEAN Satis $8 (Harder)	Mean outcome satisfaction, $8: Choice Trials (Harder Task)
(CHOICE) MEAN Satis $9 (Harder)	Mean outcome satisfaction, $9: Choice Trials (Harder Task)
(NO CHOICE) MEAN Satis $1 (Easier)	Mean outcome satisfaction, $1: No Choice Trials (Easier Task)
(NO CHOICE) MEAN Satis $2 (Easier)	Mean outcome satisfaction, $2: No Choice Trials (Easier Task)
(NO CHOICE) MEAN Satis $3 (Easier)	Mean outcome satisfaction, $3: No Choice Trials (Easier Task)
(NO CHOICE) MEAN Satis $4 (Easier)	Mean outcome satisfaction, $4: No Choice Trials (Easier Task)
(NO CHOICE) MEAN Satis $5 (Easier)	Mean outcome satisfaction, $5: No Choice Trials (Easier Task)
(NO CHOICE) MEAN Satis $6 (Easier)	Mean outcome satisfaction, $6: No Choice Trials (Easier Task)
(NO CHOICE) MEAN Satis $7 (Easier)	Mean outcome satisfaction, $7: No Choice Trials (Easier Task)
(NO CHOICE) MEAN Satis $8 (Easier)	Mean outcome satisfaction, $8: No Choice Trials (Easier Task)
(NO CHOICE) MEAN Satis $9 (Easier)	Mean outcome satisfaction, $9: No Choice Trials (Easier Task)
(NO CHOICE) MEAN Satis $1 (Harder)	Mean outcome satisfaction, $1: No Choice Trials (Harder Task)
(NO CHOICE) MEAN Satis $2 (Harder)	Mean outcome satisfaction, $2: No Choice Trials (Harder Task)
(NO CHOICE) MEAN Satis $3 (Harder)	Mean outcome satisfaction, $3: No Choice Trials (Harder Task)
(NO CHOICE) MEAN Satis $4 (Harder)	Mean outcome satisfaction, $4: No Choice Trials (HarderTask)
(NO CHOICE) MEAN Satis $5 (Harder)	Mean outcome satisfaction, $5: No Choice Trials (Harder Task)
(NO CHOICE) MEAN Satis $6 (Harder)	Mean outcome satisfaction, $6: No Choice Trials (Harder Task)
(NO CHOICE) MEAN Satis $7 (Harder)	Mean outcome satisfaction, $7: No Choice Trials (Harder Task)
(NO CHOICE) MEAN Satis $8 (Harder)	Mean outcome satisfaction, $8: No Choice Trials (Harder Task)
(NO CHOICE) MEAN Satis $9 (Harder)	Mean outcome satisfaction, $9: No Choice Trials (Harder Task)
(CHOICE) Satis Losses (Easier)	Mean outcome satisfaction (Easier), Choice Losses (averaged: CHOICE EASIER $1, $2, $3, $4)
(CHOICE) Satis Gains (Easier)	Mean outcome satisfaction (Easier), Choice Gains (averaged: CHOICE EASIER $6, $7, $8, $9)
(CHOICE) Satis Losses (Harder)	Mean outcome satisfaction (Harder), Choice Losses (averaged: CHOICE HARDER $1, $2, $3, $4)
(CHOICE) Satis Gains (Harder)	Mean outcome satisfaction (Harder), Choice Gains (averaged: CHOICE HARDER $6, $7, $8, $9)
(NO CHOICE) Satis Losses (Easier)	Mean outcome satisfaction (Easier), No Choice Losses (averaged: NO CHOICE EASIER $1, $2, $3, $4)
(NO CHOICE) Satis Gains (Easier)	Mean outcome satisfaction (Easier), No Choice Gains (averaged: NO CHOICE EASIER $6, $7, $8, $9)
(NO CHOICE) Satis Losses (Harder)	Mean outcome satisfaction (Harder), No Choice Losses (averaged: NO CHOICE HARDER $1, $2, $3, $4)
(NO CHOICE) Satis Gains (Harder)	Mean outcome satisfaction (Harder), No Choice Gains (averaged: NO CHOICE HARDER $6, $7, $8, $9)
CSatis1	Mean outcome satisfaction $1 (Choice)
CSatis2	Mean outcome satisfaction $2 (Choice)
CSatis3	Mean outcome satisfaction $3 (Choice)
CSatis4	Mean outcome satisfaction $4 (Choice)
CSatis5	Mean outcome satisfaction $5 (Choice)
CSatis6	Mean outcome satisfaction $6 (Choice)
CSatis7	Mean outcome satisfaction $7 (Choice)
CSatis8	Mean outcome satisfaction $8 (Choice)
CSatis9	Mean outcome satisfaction $9 (Choice)
NCSatis1	Mean outcome satisfaction $1 (Choice)
NCSatis2	Mean outcome satisfaction $2 (No Choice)
NCSatis3	Mean outcome satisfaction $3 (No Choice)
NCSatis4	Mean outcome satisfaction $4 (No Choice)
NCSatis5	Mean outcome satisfaction $5 (No Choice)
NCSatis6	Mean outcome satisfaction $6 (No Choice)
NCSatis7	Mean outcome satisfaction $7 (No Choice)
NCSatis8	Mean outcome satisfaction $8 (No Choice)
NCSatis9	Mean outcome satisfaction $9 (No Choice)
(CHOICE) MEAN Satis Losses	Mean outcome satisfaction, Choice Losses (averaged: CHOICE $1, $2, $3, $4). Averaged across easier and harder.
(CHOICE) MEAN Satis Gains	Mean outcome satisfaction, Choice Gains (averaged: CHOICE $6, $7, $8, $9). Averaged across easier and harder.
(NO CHOICE) MEAN Satis Losses	Mean outcome satisfaction, No Choice Losses (averaged: NO CHOICE $1, $2, $3, $4). Averaged across easier and harder.
(NO CHOICE) MEAN Satis Gains	Mean outcome satisfaction, No Choice Gains (averaged: NO CHOICE $6, $7, $8, $9). Averaged across easier and harder.
MEAN Satis $1 (L4)	Mean outcome satisfaction $1 (average: Choice, No Choice $1 payoffs)
MEAN Satis $2 (L3)	Mean outcome satisfaction $2 (average: Choice, No Choice $2 payoffs)
MEAN Satis $3 (L2)	Mean outcome satisfaction $3 (average: Choice, No Choice $3 payoffs)
MEAN Satis $4 (L1)	Mean outcome satisfaction $4 (average: Choice, No Choice $4 payoffs)
MEAN Satis $6 (G1)	Mean outcome satisfaction $6 (average: Choice, No Choice $6 payoffs)
MEAN Satis $7 (G2)	Mean outcome satisfaction $7 (average: Choice, No Choice $7 payoffs)
MEAN Satis $8 (G3)	Mean outcome satisfaction $8 (average: Choice, No Choice $8 payoffs)
MEAN Satis $9 (G4)	Mean outcome satisfaction $9 (average: Choice, No Choice $9 payoffs)
MEAN Satis Losses	Mean outcome satisfaction Losses (average: Choice, No Choice: $1, $2, $3, $4 payoffs)
MEAN Satis Gains	Mean outcome satisfaction Gains (average: Choice, No Choice: $6 ,$7, $8 $9 payoffs)
MEAN ABS Satis Losses	Mean of the absolute difference in satisfaction with losses compared to the status quo neutral point.
MEAN ABS Satis Gains	Mean of the absolute difference in satisfaction with gains compared to the status quo neutral point.
MEAN REL Satis Losses	Mean of the relative (i.e, positive or negative) difference in satisfaction with losses compared to the status quo neutral point.
MEAN REL Satis Gains	Mean of the relative (i.e, positive or negative) difference in satisfaction with gains compared to the status quo neutral point
Calculated Variables (Preference)
(CHOICE) MEAN Pref (Easier)	Mean Preference Strength for Choice Manager in Easier Task (average: easier CHOICE PREF Satis, CHOICE PREF Str)
(CHOICE) MEAN Pref (Harder)	Mean Preference Strength for Choice Manager in Harder Task (average: harder CHOICE PREF Satis, CHOICE PREF Str)
(NO CHOICE) MEAN Pref (Easier)	Mean Preference Strength for No Choice Manager in Easier Task (average: easier NO CHOICE PREF Satis, NO CHOICE PREF Str)
(NO CHOICE) MEAN Pref (Harder)	Mean Preference Strength for No Choice Manager in Harder Task (average: harder NO CHOICE PREF Satis, CHOICE PREF Str)
Calculated Variables (Manipulation Checks/Perceptions)
MEAN SelfEfficacy (Easier)	Mean Self-Efficacy, Easier Task (average: easier SelfEfficacy 1, 2)
MEAN SelfEfficacy (Harder)	Mean Self-Efficacy, Harder Task (average: harder SelfEfficacy 1, 2)
(CHOICE) MEAN Manager Efficacy (Easier)	Mean Efficacy of Choice Manager, Easier Task (average: easier CHOICE MANAGER Efficacy Acc1, Acc2, Ev1, Ev2)
(CHOICE) MEAN Manager Efficacy (Harder)	Mean Efficacy of Choice Manager, Harder Task (average: harder CHOICE MANAGER Efficacy Acc1, Acc2, Ev1, Ev2)
(NO CHOICE) MEAN Manager Efficacy (Easier)	Mean Efficacy of No Choice Manager, Easier Task (average: easier NO CHOICE MANAGER Efficacy Acc1, Acc2, Ev1, Ev2)
(NO CHOICE) MEAN Manager Efficacy (Harder)	Mean Efficacy of No Choice Manager, Harder Task (average: harder NO CHOICE MANAGER Efficacy Acc1, Acc2, Ev1, Ev2)
REL DIFF EFFICACY Self NoChoice (Easier)	Relative Difference in Efficacy of Participant versus No Choice Manager, Easier Task (Mean Self Efficacy Easier minus Mean No Choice Manager Efficacy Easier)
REL DIFF EFFICACY Self NoChoice (Harder)	Relative Difference in Efficacy of Participant versus the No Choice Manager, Harder Task (Mean Self Efficacy Harder minus Mean No Choice Manager Efficacy Harder)
(CHOICE) PJSD (Easier)	Mean Choice Manager Procedural Justice/Self-Determination (Easier): (average: easier CHOICE ProcedFair1, 2; IntFair 1, 2; GenFair 1, 2; SD Concord1, 2; and SD Agency 1, 2 combined)
(CHOICE) PJSD (Harder)	Mean Choice Manager Procedural Justice/Self-Determination (Harder): (average: harder CHOICE ProcedFair1, 2; IntFair 1, 2; GenFair 1, 2; SD Concord1, 2; and SD Agency 1, 2 combined)
(NO CHOICE) PJSD (Easier)	Mean No Choice Manager Procedural Justice/Self-Determination (Easier): (average: easier NO CHOICE ProcedFair1, 2; IntFair 1, 2; GenFair 1, 2; SD Concord1, 2; and SD Agency 1, 2 combined)
(NO CHOICE) PJSD (Harder)	Mean No Choice Manager Procedural Justice/Self-Determination (Harder): (average: harder NO CHOICE ProcedFair1, 2; IntFair 1, 2; GenFair 1, 2; SD Concord1, 2; and SD Agency 1, 2 combined)
(CHOICE) MEAN Security (Easier)	Mean Choice Manager Security (Easier): (average: easier CHOICE Security1, 2, 3)
(CHOICE) MEAN Security (Harder)	Mean Choice Manager Security (Harder): (average: harder CHOICE Security1, 2, 3)
(NO CHOICE) MEAN Security (Easier)	Mean No Choice Manager Security (Easier): (average: easier NO CHOICE Security1, 2, 3)
(NO CHOICE) MEAN Security (Harder)	Mean No Choice Manager Security (Harder): (average: harder NO CHOICE Security1, 2, 3)
REL DIFF SECURITY Choice NoChoice (Easier)	Relative Difference in Security of Participant (Choice) vs. No-Choice Manager, Harder Task (Mean CHOICE Security harder minus Mean NO CHOICE Security harder)
REL DIFF SECURITY Choice NoChoice (Harder)	Relative Difference in Security of Participant (Choice) vs. No-Choice Manager, Easier Task (Mean CHOICE Security easier minus Mean NO CHOICE Security easier)

## Sheet: EXP 1 Dataset
Participant	Inclusion	NOTES: Inclusion	Order	CHOICE Accuracy B1 (Easier)	CHOICE Accuracy B2 (Easier)	CHOICE Accuracy B3 (Easier)	CORR RESP (Easier)	CHOICE Accuracy B1 (Harder)	CHOICE Accuracy B2 (Harder)	CHOICE Accuracy B3 (Harder)	CORR RESP (Harder)	MEAN Accuracy (Easier)	MEAN Accuracy (Harder)	CHOICE Score (Easier)	CHOICE Score (Harder)	Final Payment	CHOICE PREF Satis (Easier)	CHOICE PREF Str (Easier)	NO CHOICE PREF Satis (Easier)	NO CHOICE PREF Str (Easier)	CHOICE PREF Satis (Harder)	CHOICE PREF Str (Harder)	NO CHOICE PREF Satis (Harder)	NO CHOICE PREF Str (Harder)	PREF Tradeoff (Easier)	PREF Tradeoff (Harder)	pPrefCE	pPrefCH	Age	Gender	RaceTXT	RaceORGN	RaceRECODE	Ed	Difficulty (Easier)	Difficulty (Harder)	SelfEfficacy1 (Easier)	SelfEfficacy2 (Easier)	SelfEfficacy1 (Harder)	SelfEfficacy2 (Harder)	CHOICE MANAGER Efficacy Acc1 (Easier)	CHOICE MANAGER Efficacy Acc2 (Easier)	CHOICE MANAGER Efficacy Ev1 (Easier)	CHOICE MANAGER Efficacy Ev2 (Easier)	CHOICE ProcedFair1 (Easier)	CHOICE ProcedFair2 (Easier)	CHOICE IntFair1 (Easier)	CHOICE IntFair2 (Easier)	CHOICE GenFair1 (Easier)
1	1		1	0.851852	0.888889	0.925926	1	0.222222	0.222222	0.111111	0	0.888889	0.185185	6.716	3.6049	5.4321	10	10	5	6	4	4	9	9	1	2	1	0	19	1	African American	2	2	2	4	10	9	6	3	9	11	11	11	11	11	11	9	11	11
2	1		2	0.888889	1	1	1	0.148148	0.185185	0.296296	0	0.962963	0.209877	6.9136	3.6667	5.4969	11	11	1	1	6	7	6	5	1	1	1	1	18	1	White	1	1	1	1	6	11	11	5	6	10	10	11	11	11	11	11	11	11
3	1		1	0.740741	1	0.962963	1	0.185185	0.0740741	0.222222	0	0.901235	0.160494	6.7531	3.5802	5.4352	10	9	6	6	4	4	7	7	1	2	1	0	22	2	Caucasian	1	1	1	4	3	8	7	3	4	6	7	6	5	5	6	10	9	8
4	1		2	0.851852	1	1	1	0.222222	0.259259	0.296296	0	0.950617	0.259259	6.8765	3.963	5.5617	11	11	2	1	11	10	3	2	1	1	1	1	18	2	White	1	1	1	3	7	10	9	6	6	11	11	11	11	11	11	11	11	11
5	1		1	0.37037	0.259259	0.407407	1	0.185185	0.222222	0.259259	0	0.345679	0.222222	4.8272	3.8025	5.0093	9	9	1	4	3	3	9	1	1	2	1	0	18	1	White	1	1	1	7	5	3	4	3	6	6	10	8	8	7	6	11	11	9
6	1		2	0.740741	0.962963	1	1	0.259259	0.185185	0.259259	0	0.901235	0.234568	6.7037	3.8148	5.4815	10	11	4	3	8	9	6	6	1	1	1	1	20	1	White	1	1	2	4	9	6	9	8	7	8	7	11	9	7	9	11	9	10
7	1		2	0.777778	1	0.962963	1	0.37037	0.333333	0.222222	0	0.91358	0.308642	6.679	4.1605	5.5617	10	9	2	2	8	7	3	4	1	1	1	1	18	1	White	1	1	1	3	5	9	9	8	8	10	10	10	10	11	11	11	11	11
8	1		2	0.555556	0.555556	0.62963	1	0.444444	0.296296	0.333333	0	0.580247	0.358025	5.6667	4.3086	5.3457	8	8	4	3	9	8	3	4	1	1	1	1	18	1	White/Hispanic	13	3	1	6	7	8	8	7	5	9	8	9	9	8	8	9	8	9
9	1		1	0.407407	0.666667	0.777778	1	0.296296	0.296296	0.407407	0	0.617284	0.333333	5.8025	4.1605	5.3426	8	7	5	3	3	4	6	7	1	2	1	0	18	2	White	1	1	1	2	7	6	7	2	2	7	8	7	8	7	7	8	8	8
10	1		1	0.148148	0.111111	0.259259	1	0.148148	0.259259	0.222222	0	0.17284	0.209877	4.3333	3.5432	4.821	8	7	7	5	4	4	10	10	1	2	1	0	19	1	Black	2	2	2	6	6	6	5	4	5	6	7	7	7	6	7	7	7	7
11	1		1	0.777778	1	1	1	0.222222	0.185185	0.148148	0	0.925926	0.185185	6.7407	3.6914	5.4599	9	11	5	4	4	6	8	6	1	2	1	0	18	1	Phillipines/German	11	3	1	6	8	6	6	3	4	7	7	7	5	5	11	11	11	11
12	1		2	0.222222	0.333333	1	1	0.222222	0.259259	0.296296	0	0.518519	0.259259	5.5926	3.9506	5.2377	9	9	6	6	2	4	9	9	1	2	1	0	18	1	White	1	1	1	4	6	9	9	6	8	9	9	8	8	9	11	11	11	11
13	1		1	0.37037	0.296296	0.259259	1	0.148148	0.333333	0.296296	0	0.308642	0.259259	4.6667	3.9012	4.9938	10	10	3	2	8	9	9	10	1	2	1	0	18	1	White	1	1	1	5	6	8	6	6	6	10	2	6	7	10	10	10	10	10
14	1		2	0.888889	0.740741	0.851852	1	0.111111	0.259259	0.333333	0	0.82716	0.234568	6.4568	3.8889	5.4383	6	8	9	10	8	11	9	8	2	1	0	1	18	1	White	1	1	2	8	6	10	10	6	7	6	4	6	7	8	9	11	10	9
15	1		1	0.296296	0.851852	0.888889	1	0.148148	0.185185	0.333333	0	0.679012	0.222222	5.9753	3.7407	5.2809	10	9	9	8	11	11	4	6	1	1	1	1	20	2	Black/African American	2	2	1	8	6	10	10	10	11	11	11	5	11	11	11	11	1	11
16	1		2	0.888889	0.962963	0.851852	1	0.185185	0.407407	0.037037	0	0.901235	0.209877	6.7407	3.7654	5.4784	6	6	11	11	1	1	11	10	2	2	0	0	19	1	White	1	1	2	8	6	11	11	7	8	7	11	11	11	7	7	11	11	11
17	1		1	0.518519	0.555556	0.703704	1	0.111111	0.259259	0.296296	0	0.592593	0.222222	5.6296	3.6296	5.1667	11	9	1	7	5	5	9	9	1	2	1	0	18	1	Asian/Filipino	5	4	1	2	10	9	6	3	3	6	7	8	7	6	2	11	11	11
18	1		2	0.814815	1	1	1	0.296296	0.296296	0.481481	0	0.938272	0.358025	6.8148	4.2963	5.6296	11	11	1	1	5	6	7	6	1	2	1	0	20	1	White	1	1	3	8	10	9	9	1	1	10	9	9	9	8	9	7	6	8
19	1		1	0.37037	0.259259	0.185185	1	0.148148	0.296296	0.296296	0	0.271605	0.246914	4.4568	3.9012	4.9414	4	4	9	9	1	1	8	7	2	2	0	0	18	1	White	1	1	1	9	11	1	5	1	1	3	3	4	4	6	9	11	10	6
20	1		2	0.740741	1	1	1	0.148148	0.185185	0.185185	0	0.91358	0.17284	6.8148	3.642	5.466	8	10	5	5	10	9	4	4	1	1	1	1	18	1	White/Non-Hispanic	1	1	1	6	5	8	7	4	6	7	8	8	7	10	9	10	11	9
21	1		1	0.222222	0.296296	0.407407	1	0.185185	0.296296	0.222222	0	0.308642	0.234568	4.642	3.7284	4.9444	7	8	6	7	3	4	9	9	1	2	1	0	18	1	White	1	1	1	3	7	6	6	5	6	8	8	7	8	7	8	7	7	8
22	1		2	0.740741	0.851852	0.888889	1	0.111111	0.259259	0.111111	0	0.82716	0.160494	6.5062	3.5926	5.3765	9	7	5	7	4	5	9	9	1	2	1	0	18	1	Latino	3	5	2	2	2	7	7	3	3	7	8	8	8	7	7	8	8	8
23	1		1	0.851852	0.851852	0.962963	1	0.259259	0.111111	0.185185	0	0.888889	0.185185	6.7284	3.6296	5.4414	9	9	3	4	5	7	7	9	1	2	1	0	19	1	White	1	1	2	6	9	8	7	3	2	8	9	9	8	11	11	11	11	11
24	1		2	0.925926	0.962963	1	1	0.185185	0.296296	0.37037	0	0.962963	0.283951	7.0494	3.9877	5.6111	11	8	4	3	11	6	11	6	1	1	1	1	19	1				2	7	11	11	11	1	1	4	6	6	4	6	6	6	6	6
25	1		1	0.962963	1	1	1	0.185185	0.333333	0.185185	0	0.987654	0.234568	7.0617	3.8642	5.5833	11	11	1	1	10	11	1	11	1	1	1	1	19	1	German/Dutch/Cherokee/Other	12	6	2	3	11	9	9	1	1	9	9	11	11	11	11	11	11	11
26	1		2	0.148148	0.481481	0.925926	1	0.296296	0.148148	0.444444	0	0.518519	0.296296	5.2222	3.9506	5.1451	7	7	7	7	6	6	6	7	1	1	1	1	20	1	African American/Non-Hisp	2	2	2	5	6	7	7	6	6	6	8	8	7	9	8	8	8	11
27	1		1	0.925926	1	1	1	0.148148	0.259259	0.148148	0	0.975309	0.185185	7.0741	3.6543	5.534	8	8	3	3	8	8	8	8	1	2	1	0	19	1	Hispanic/Latino	3	5	3	2	1	6	5	1	1	8	8	8	8	8	8	8	8	8
28	1		2	0.962963	1	1	1	0.111111	0.333333	0.296296	0	0.987654	0.246914	7.0494	3.8148	5.5679	10	9	2	2	8	8	8	8	1	2	1	0	18	1	Black/White	4	3	1	7	8	7	4	4	4	7	7	7	7	4	5	7	5	6
29	1		1	0.851852	1	1	1	0.296296	0.259259	0.333333	0	0.950617	0.296296	6.9259	4.037	5.5926	9	10	2	3	4	3	8	8	1	2	1	0	19	2	White/Latino	13	3	2	4	3	10	10	4	3	10	9	9	11	9	10	11	10	9
30	1		2	0.740741	1	1	1	0.37037	0.185185	0.222222	0	0.91358	0.259259	6.8395	3.8642	5.5278	9	8	4	3	8	8	4	4	1	1	1	1	19	1	White	1	1	2	7	7	8	5	9	9	9	9	10	10	8	8	8	7	8
31	1		1	0.37037	0.407407	0.777778	1	0.296296	0.185185	0.333333	0	0.518519	0.271605	5.4938	3.9012	5.2006	11	11	1	1	1	1	11	11	1	2	1	0	23	3	White	1	1	2	1	11	4	10	1	1	11	5	5	11	11	11	11	11	11
32	1		2	0.296296	0.444444	0.666667	1	0.148148	0.407407	0.259259	0	0.469136	0.271605	5.6296	3.9506	5.2469	6	7	8	9	9	9	6	7	2	1	0	1	23	2	White	1	1	4	8	8	9	9	6	6	5	7	7	5	4	6	9	7	8
33	1		1	0.37037	0.740741	0.962963	1	0.444444	0.259259	0.148148	0	0.691358	0.283951	6.0494	3.963	5.3549	8	9	4	7	8	7	3	3	1	1	1	1	18	1	asi, annepali	12	6	1	6	4	9	7	4	3	9	6	9	8	11	10	11	10	10
34	0	Did not Learn Deck D (Easier Block)	2	0.296296	0.333333	0.222222	0	0.222222	0.222222	0.222222	0	0.283951	0.222222	4.9383	3.8025	5.037	11	11	4	2	6	7	7	7	1	2	1	0	21	1	Asian American	5	4	4	8	7	10	10	6	8	10	9	10	10	10	10	10	10	10
35	1		1	0.296296	0.259259	0.111111	1	0.259259	0.333333	0.259259	0	0.222222	0.283951	4.8642	4.037	5.0772	7	7	8	9	10	10	6	5	1	1	1	1	18	2	Asian	6	4	1	10	6	11	5	9	7	9	9	9	9	9	9	9	5	9
36	1		2	0.925926	0.962963	1	1	0.185185	0.259259	0.259259	0	0.962963	0.234568	7	3.7778	5.5463	11	11	3	2	8	7	6	7	1	1	1	1	21	1	African American	2	2	4	7	7	6	8	6	4	9	11	9	10	10	9	11	11	11
37	1		1	0.407407	0.740741	0.666667	1	0.333333	0.296296	0.296296	0	0.604938	0.308642	5.9877	4.0864	5.3704	7	7	5	5	4	3	8	9	1	2	1	0	18	2	White/European	1	1	1	8	9	7	7	4	5	7	7	7	7	3	4	11	11	10
38	1		2	0.37037	0.851852	0.777778	1	0.37037	0.0740741	0.148148	0	0.666667	0.197531	5.8025	3.6543	5.216	5	7	8	8	3	1	1	9	1	2	1	0	19	1	White	1	1	1	5	7	8	8	4	7	7	7	6	6	6	6	11	11	11
39	1		1	0.592593	1	0.962963	1	0.333333	0.296296	0.222222	0	0.851852	0.283951	6.6543	3.963	5.5062	9	9	5	5	6	6	6	6	1	1	1	1	18	1	African American	2	2	1	6	7	8	8	6	7	8	7	8	9	7	7	8	7	7
40	1		2	0.592593	0.925926	0.777778	1	0.259259	0.333333	0.333333	0	0.765432	0.308642	6.2716	3.963	5.4105	8	8	5	6	6	7	7	8	1	2	1	0	18	1	Caucasian	1	1	1	6	7	7	6	4	5	6	7	7	7	6	6	8	6	7
41	1		1	0.259259	0.259259	0.259259	1	0.259259	0.333333	0.111111	0	0.259259	0.234568	4.3457	3.8148	4.892	4	9	8	9	3	4	10	10	2	2	0	0	19	2	White	1	1	1	7	6	8	9	7	7	1	4	7	6	4	5	1	11	11
42	0	0% correct Easier Block. Did not want payment.	2	0	0	0	1	0.333333	0.222222	0.185185	0	0	0.246914	5	3.9259	5.0833	6	8	4	7	4	4	7	8	1	2	1	0	21	2	White	1	1	4	5	8	8	6	3	6	6	10	7	4	10	10	10	9	10
43	1		1	0.259259	0.814815	0.481481	1	0.481481	0.185185	0.333333	0	0.518519	0.333333	5.4691	4.0988	5.2438	2	3	7	8	3	9	8	6	2	1	0	1	18	2	White	1	1	1	1	5	6	6	5	6	2	4	2	2	6	4	2	3	3
44	1		2	0.185185	0.740741	1	1	0.296296	0.222222	0.222222	0	0.641975	0.246914	5.9136	3.8148	5.284	9	9	3	3	2	6	2	6	1	1	1	1	19	1	White	1	1	1	6	6	8	9	6	4	10	8	10	10	7	10	10	10	10
45	1		1	0.333333	0.925926	0.851852	1	0.111111	0.296296	0.148148	0	0.703704	0.185185	5.9383	3.6049	5.2377	7	7	9	10	7	6	9	8	2	2	0	0	18	1	White	1	1	1	1	8	10	8	5	4	7	7	6	6	5	7	10	9	9
46	1		2	0.703704	0.888889	0.851852	1	0.185185	0.259259	0.185185	0	0.814815	0.209877	6.2469	3.716	5.3426	7	9	10	10	7	9	9	11	2	2	0	0	19	1	Caucasian	1	1	3	1	1	10	10	6	6	9	9	10	10	6	6	10	10	10
47	1		1	0.518519	0.555556	0.740741	1	0.259259	0.222222	0.37037	0	0.604938	0.283951	5.8148	4.037	5.3148	6	6	5	5	1	1	11	11	1	2	1	0	18	1	White	1	1	1	5	11	6	5	1	1	11	11	11	11	1	11	11	11	11
48	1		2	0.703704	1	1	1	0.185185	0.148148	0.148148	0	0.901235	0.160494	6.8025	3.5926	5.4506	11	11	6	2	8	7	4	5	1	1	1	1	18	1	White	1	1	1	1	3	8	7	6	6	10	11	11	11	10	9	11	11	11
49	1		1	0.259259	0.703704	0.962963	1	0.333333	0.259259	0.111111	0	0.641975	0.234568	5.9383	3.8148	5.2901	6	9	7	6	3	6	9	8	1	2	1	0	18	2	White	1	1	1	6	8	7	7	7	6	6	6	5	9	6	8	5	9	6
50	1		2	0.777778	0.925926	1	1	0.148148	0.333333	0.222222	0	0.901235	0.234568	6.7407	3.8272	5.4938	11	11	6	1	11	11	6	4	1	1	1	1	18	2	White	1	1	1	5	6	6	6	7	8	11	10	6	8	11	11	9	11	11
51	1		1	0.555556	0.962963	0.962963	1	0.296296	0.185185	0.222222	0	0.82716	0.234568	6.5309	3.9136	5.463	4	7	5	5	3	3	7	8	1	2	1	0	20	1	White	1	1	3	5	8	7	7	3	3	5	3	3	3	7	5	6	7	7
52	1		2	0.851852	1	1	1	0.37037	0.185185	0	0	0.950617	0.185185	6.8765	3.5185	5.4506	11	11	1	1	3	4	7	8	1	2	1	0	18	1	Hispanic	3	5	1	3	8	9	10	5	4	11	11	9	9	11	11	11	11	11
53	1		1	0.703704	0.925926	0.888889	1	0.407407	0.148148	0.111111	0	0.839506	0.222222	6.5185	3.7778	5.4259	4	8	8	6	1	1	8	8	1	2	1	0	22	1	African American	2	2	4	1	6	6	8	1	1	2	1	4	1	6	6	6	6	6
54	1		2	0.62963	0.888889	0.925926	1	0.0740741	0.296296	0.259259	0	0.814815	0.209877	6.284	3.7407	5.358	8	7	5	4	8	8	4	4	1	1	1	1	20	1	White	1	1	2	10	5	10	10	6	6	9	11	11	11	11	11	11	11	11
55	1		1	0.777778	1	1	1	0.222222	0.185185	0.222222	0	0.925926	0.209877	6.7654	3.7654	5.4846	5	8	7	5	2	2	7	10	1	2	1	0	19	2	White	1	1	2	7	9	8	5	3	1	8	8	9	7	9	11	11	8	10
56	1		2	0.62963	0.888889	0.925926	1	0.259259	0.296296	0.259259	0	0.814815	0.271605	6.4321	3.9136	5.4383	10	9	2	2	2	3	4	7	1	2	1	0	19	1	White	1	1	1	4	7	10	10	3	2	7	10	8	8	10	8	10	10	9
57	0	Accuracy Easy 8% (very low). Did not learn Deck D.	1	0.037037	0.185185	0.037037	0	0.222222	0.259259	0.0740741	0	0.0864198	0.185185	4.0864	3.4815	4.7438	6	6	4	9	2	4	8	9	2	2	0	0	18	1	Asian	5	4	1	9	10	4	2	1	1	3	2	4	2	4	4	8	9	8
58	1		2	0.407407	0.777778	1	1	0.333333	0.333333	0.148148	0	0.728395	0.271605	5.9012	3.9877	5.3241	8	6	8	8	5	4	7	9	1	2	1	0	19	2	Chinese/Asian	5	4	2	7	11	9	8	1	1	11	6	11	8	9	6	11	11	11
59	1		1	0.37037	0.740741	0.740741	1	0.148148	0.259259	0.037037	0	0.617284	0.148148	5.6914	3.5062	5.1512	2	7	5	9	2	5	8	8	1	2	1	0	18	1	White	1	1	2	3	2	4	4	4	5	4	7	6	4	3	9	9	9	8
60	1		2	0.62963	0.925926	1	1	0.333333	0.222222	0.333333	0	0.851852	0.296296	6.4444	3.9012	5.4383	9	8	3	3	7	8	7	2	1	1	1	1	37	1	Polish	9	1	1	7	9	7	4	4	2	7	7	7	5	6	7	10	10	7
61	1		1	0.222222	0.222222	0.333333	1	0.518519	0.481481	0.259259	0	0.259259	0.419753	4.2593	4.642	5.0772	4	5	8	9	9	8	5	5	2	1	0	1	21	1	Somali	12	6	3	9	4	3	3	9	11	4	6	3	4	3	3	4	2	5
62	0	Did not want payment	2	0.888889	1	1	1	0.259259	0.185185	0.185185	0	0.962963	0.209877	6.963	3.8272	5.5494	11	11	2	4	9	9	2	3	1	1	1	1	27	2	aa	2	2	4	7	5	8	7	7	8	6	6	6	5	6	6	10	10	10
63	1		1	0.37037	0.37037	0.666667	1	0.333333	0.148148	0.296296	0	0.469136	0.259259	5.1728	3.9259	5.1265	6	6	6	8	2	1	11	11	2	2	0	0	18	2	Black	2	2	1	7	9	9	8	3	6	6	9	9	8	9	6	6	8	8
64	1		2	1	1	1	1	0.185185	0.259259	0.296296	0	1	0.246914	7.0617	3.8395	5.5772	9	9	1	3	1	3	2	5	1	2	1	0	21	2	White	1	1	4	3	8	10	10	3	3	9	9	8	7	1	1	10	10	10
65	1		1	0.37037	0.703704	0.925926	1	0.185185	0.185185	0.259259	0	0.666667	0.209877	5.8889	3.6667	5.2407	8	9	4	4	3	4	9	9	1	2	1	0	21	2	Asian	5	4	4	1	9	8	8	3	3	3	3	4	2	4	4	9	10	8
66	1		2	0.888889	1	1	1	0.0740741	0.111111	0.333333	0	0.962963	0.17284	6.8642	3.6173	5.4722	10	11	3	3	8	8	6	6	1	1	1	1	18	1	White	1	1	1	3	7	9	9	6	6	9	9	9	9	9	10	11	10	10
67	1		1	0.296296	0.37037	0.925926	1	0.222222	0.555556	0.259259	0	0.530864	0.345679	5.2222	4.1975	5.2068	10	8	6	3	5	4	7	8	1	2	1	0	24	2	White	1	1	2	7	8	8	7	3	4	8	9	10	9	8	6	11	11	9
68	1		2	0.925926	1	1	1	0.148148	0.222222	0.222222	0	0.975309	0.197531	6.9136	3.6914	5.5031	10	11	4	3	9	8	5	6	1	1	1	1	19	2	White	1	1	2	3	8	10	9	5	3	10	11	10	8	7	7	9	7	10
69	1		1	0.851852	0.925926	0.851852	1	0.185185	0.296296	0.296296	0	0.876543	0.259259	6.6173	3.8889	5.4784	10	10	3	1	2	8	9	6	1	2	1	0	25	1	Black/African American	2	2	3	1	6	10	8	5	5	10	10	10	10	10	9	10	10	10
70	1		2	0.518519	0.703704	0.777778	1	0.37037	0.148148	0.222222	0	0.666667	0.246914	6.0741	3.8642	5.3364	6	8	8	6	11	10	5	2	1	1	1	1	20	1	Gautemalan	10	6	1	7	1	8	9	8	6	10	10	11	10	9	9	11	11	11
71	1		1	0.666667	1	1	1	0.259259	0.185185	0.148148	0	0.888889	0.197531	6.7654	3.7284	5.4753	7	7	6	4	8	9	4	4	1	1	1	1	18	1	Hispanic/White	13	3	1	5	8	8	8	5	1	7	4	2	4	9	7	11	11	10
72	1		2	0.185185	0.148148	0.333333	1	0.222222	0.222222	0.259259	0	0.222222	0.234568	4.1975	3.9136	4.8796	6	6	8	6	6	6	6	6	2	2	0	0	19	1	White	1	1	2	8	8	5	1	5	3	6	4	4	4	2	5	6	6	6
73	1		1	0.666667	0.666667	0.703704	1	0.259259	0.111111	0.148148	0	0.679012	0.17284	5.8889	3.5926	5.2222	7	7	4	5	9	8	8	7	1	1	1	1	22	1	African American/Black	2	2	4	10	7	7	7	10	8	8	7	8	7	8	8	10	9	8
74	1		2	0.962963	0.962963	1	1	0.296296	0.111111	0.222222	0	0.975309	0.209877	6.9012	3.642	5.4877	11	11	2	2	9	8	5	4	1	1	1	1	19	1	White	1	1	1	4	7	10	10	8	7	7	11	6	9	11	11	11	11	7
75	1		1	0.703704	0.925926	1	1	0.111111	0.222222	0.0740741	0	0.876543	0.135802	6.4074	3.5309	5.3364	10	8	6	6	2	2	7	8	1	2	1	0	21	1	White	1	1	3	4	9	4	9	2	2	9	10	10	9	9	9	9	10	9
76	1		2	0.925926	0.888889	0.962963	1	0.0740741	0.259259	0.185185	0	0.925926	0.17284	6.8889	3.716	5.5031	9	9	4	3	3	4	8	10	1	2	1	0	21	1	White	1	1	4	8	6	9	9	2	5	10	10	10	10	10	10	10	10	10
77	1		1	0.888889	1	1	1	0.185185	0.259259	0.407407	0	0.962963	0.283951	6.8889	3.963	5.5648	9	8	3	3	9	11	5	2	1	1	1	1	20	1	White	1	1	3	5	7	8	8	7	7	8	8	8	8	8	8	8	9	9
78	0	Did not want payment	2	0.555556	0.481481	0.851852	1	0.185185	0.259259	0.111111	0	0.62963	0.185185	5.5679	3.6173	5.1481	8	6	8	8	7	7	8	9	2	2	0	0	21	1	White	1	1	3	7	5	8	6	6	5	9	8	8	8	7	8	9	8	9
79	1		1	0.222222	0.37037	0.407407	1	0.259259	0.222222	0.222222	0	0.333333	0.234568	4.6914	3.7654	4.966	5	6	5	8	6	8	6	7	2	1	0	1	18	1	Bi-racial	4	3	1	9	8	5	5	6	6	5	7	6	6	6	6	7	7	7
80	1		2	0.518519	1	1	1	0.222222	0.407407	0.222222	0	0.839506	0.283951	6.5556	3.9877	5.4877	6	8	6	7	6	6	6	6	1	2	1	0	21	2	White	1	1	1	6	7	8	8	4	5	7	7	7	8	7	6	11	10	10
81	1		1	0.666667	1	1	1	0.148148	0.148148	0.259259	0	0.888889	0.185185	6.5556	3.6296	5.3981	11	10	5	3	5	6	6	8	1	2	1	0	18	1	Asian	5	4	1	3	8	7	7	4	4	7	7	9	9	7	9	9	9	9
82	1		2	0.592593	0.777778	0.888889	1	0.222222	0.296296	0.185185	0	0.753086	0.234568	6.0247	3.7778	5.3025	8	9	4	3	7	9	3	2	1	1	1	1	20	1	White	1	1	3	6	6	7	7	4	5	8	8	8	8	9	9	10	9	10
[truncated: 161 more columns]
